# Supplementary material for: Molecular characterization of carbapenem-resistant Acinetobacter baumannii clinical isolates from Egyptian patients
Source: PLoS One. 2021 Jun 24;16(6):e0251508. doi: 10.1371/journal.pone.0251508 (PMC8224909; doi:10.1371/journal.pone.0251508)
Supplement: S1 File — (XLS) [file pone.0251508.s001.xls]

## Sheet: Sheet1
Isolates A	oxa-23	oxa-24/40	oxa-51	oxa-58	VIM	KPC	IMP	GES	PER	VEB	GIM	SPM	SIM-1	NDM-1	IS upstream oxa23
1	1	0	1	0	0	0	0	0	0	0	0	0	0	0	0
3	1	0	1	0	0	0	0	0	0	0	0	0	0	0	1
4	0	0	1	0	0	0	0	0	0	0	0	0	0	0	0
10	1	0	1	0	0	0	0	0	0	0	0	0	0	0	0
20	1	0	1	0	0	0	0	0	0	0	0	0	0	0	0
24	1	0	1	0	0	0	0	0	0	0	0	0	0	0	0
25	1	0	1	0	0	0	0	0	1	0	0	0	0	0	1
27	0	0	1	0	0	0	0	0	0	0	0	0	0	0	0
31	1	0	1	0	0	0	0	0	0	0	0	0	0	0	0
32	1	0	1	0	0	0	0	0	0	0	0	0	0	0	0
36	1	0	1	0	0	0	0	0	0	0	0	0	0	0	0
38	1	0	1	0	0	0	0	0	1	0	0	0	0	0	0
39	1	0	1	0	0	0	0	0	0	0	0	0	0	0	1
40	1	0	1	0	0	0	0	0	0	0	0	0	0	0	0
42	1	0	1	0	0	0	0	0	0	0	0	0	0	0	0
43	1	0	1	0	0	0	0	0	0	0	0	0	0	0	1
47	1	0	1	0	0	0	0	0	0	0	0	0	0	0	1
48	1	0	1	0	0	0	0	0	0	0	0	0	0	0	0
49	1	0	1	0	0	0	0	0	0	0	0	0	0	0	1
50	1	0	1	0	0	0	0	0	0	0	0	0	0	0	1
51	1	0	1	0	0	0	0	0	0	0	0	0	0	0	0
52	1	0	1	0	0	0	0	0	0	0	0	0	0	0	1
53	1	0	1	0	0	0	0	0	0	0	0	0	0	0	1
55	1	0	1	0	0	0	0	0	0	0	0	0	0	0	1
58	1	0	1	0	0	0	0	0	0	0	0	0	0	0	0
63	1	0	1	0	0	0	0	0	0	0	0	0	0	0	0
64	1	0	1	0	0	0	0	0	0	0	0	0	0	0	0
65	1	0	1	0	0	0	0	0	0	0	0	0	0	0	0
66	1	0	1	0	0	0	0	0	0	0	0	0	0	0	1
69	1	0	1	0	0	0	0	0	0	0	0	0	0	0	1
71	1	0	1	0	0	0	0	0	0	0	0	0	0	0	0
72	1	0	1	0	0	0	0	0	0	0	0	0	1	0	0
73	1	0	1	0	0	0	0	0	0	0	0	0	0	0	1
75	1	0	1	0	0	0	0	0	0	0	0	0	0	1	1
78	1	0	1	0	0	0	0	0	0	0	0	0	0	0	1
82	1	0	1	0	0	0	0	0	0	0	0	0	0	1	1
83	1	0	1	0	0	0	0	0	0	0	0	0	0	0	0
85	1	0	1	0	0	0	0	0	0	0	0	1	0	0	0
87	1	0	1	0	0	0	0	0	0	0	0	1	0	0	0
88	1	0	1	0	0	0	0	0	0	0	0	1	0	1	0
91	1	0	1	0	0	0	0	0	0	0	0	1	0	0	0
92	1	0	1	0	0	0	0	0	0	0	0	1	0	0	0
93	1	0	1	0	0	0	0	0	0	0	0	1	0	0	0
94	1	0	1	0	0	0	0	0	0	0	0	1	0	0	0

## Sheet: Sheet2
cases	sample type	organism	OXA-51	location	sex	IPM	AK	GM	qnrA	qnrB	qnrC	qnrD	qnrS	qepA	aac(6᾽)-Ib (total DNA)	aac(6`)-Ib (plasmid)	gyrA	gyrB	parC	parE
1	wound	acineto	POS	icu	female	R	R	R	NEG	NEG	NEG	NEG	NEG		POS	POS
2	sputum	acineto	NEG	icu	female	R	R	R	NEG	NEG	NEG	NEG	NEG		POS	POS
3	wound	acineto	POS	department	male	R	R	R	NEG	NEG	NEG	NEG	NEG		POS	NEG
4	sputum	acineto	POS	icu	female	R	R	S	NEG	NEG	NEG	NEG	NEG		NEG	NEG
10	wound	acineto	POS	icu	female	R	R	R	NEG	NEG	NEG	NEG	NEG		NEG	NEG
11	sputum	acineto		icu	male	S	R	R	NEG	NEG	NEG	NEG	NEG		POS	POS
20	wound	acineto	POS	icu	female	R	R	R	NEG	NEG	NEG	NEG	NEG		NEG	NEG
24	wound	acineto	POS	department	female	R	R	R	NEG	NEG	NEG	NEG	NEG		NEG	POS
25	wound	acineto	POS	department	female	R	R	R	NEG	NEG	NEG	NEG	NEG		NEG	NEG
27	wound	acineto	POS	icu	female	R	S	R	NEG	NEG	NEG	NEG	NEG		NEG	NEG
31	wound	acineto	POS	department	female	R	R	R	POS	NEG	NEG	NEG	NEG		POS	NEG
32	blood	acineto	POS	icu	male	R	R	R	NEG	NEG	NEG	NEG	NEG		NEG	NEG
36	blood	acineto	POS	icu	female	R	R	R	NEG	NEG	NEG	NEG	NEG		POS	POS
38	wound	acineto	POS	icu	male	R	R	R	NEG	NEG	NEG	NEG	NEG		POS	NEG
39	wound	acineto	POS	icu	female	R	R	R	NEG	NEG	NEG	NEG	NEG		NEG	NEG
40	wound	acineto	POS	icu	male	R	S	R	NEG	NEG	NEG	POS	NEG		NEG	POS
41	wound	acineto		department	female	S	R	R	NEG	NEG	NEG	NEG	NEG		POS	POS
42	sputum	acineto	POS	icu	female	R	R	R	NEG	NEG	NEG	NEG	NEG		POS	POS
43	blood	acineto	POS	icu	male	R	R	R	POS	NEG	NEG	NEG	NEG		NEG	NEG
45	blood	acineto		department	male	S	S	S	NEG	NEG	NEG	NEG	NEG		NEG	NEG
46	blood	acineto		icu	male	S	S	S	NEG	NEG	NEG	NEG	NEG		NEG	NEG
47	blood	acineto	POS	icu	female	R	R	S	POS	NEG	NEG	NEG	NEG		NEG	NEG
48	sputum	acineto	POS	icu	female	R	R	R	NEG	NEG	NEG	NEG	NEG		POS	NEG
49	blood	acineto	POS	department	female	R	R	R	NEG	NEG	NEG	NEG	NEG		POS	POS
50	wound	acineto	POS	icu	female	R	R	R	NEG	NEG	NEG	NEG	NEG		POS	POS
51	sputum	acineto	POS	icu	female	R	R	R	NEG	NEG	NEG	NEG	NEG		POS	POS
52	wound	acineto	POS	icu	female	R	R	R	NEG	NEG	NEG	NEG	NEG		NEG	NEG
53	drain	acineto	POS	icu	male	R	R	R	NEG	NEG	NEG	NEG	NEG		NEG	NEG
55	wound	acineto	POS	department	female	R	R	R	NEG	NEG	NEG	NEG	NEG		POS	POS
58	sputum	acineto	POS	department	male	R	R	R	NEG	NEG	NEG	NEG	NEG		POS	POS
61	wound	acineto		department	male	R	R	R	NEG	NEG	NEG	NEG	NEG		POS	NEG
62	wound	acineto		department	female	S	R	R	NEG	NEG	NEG	NEG	NEG		POS	NEG
63	sputum	acineto	POS	icu	male	R	R	R	POS	NEG	NEG	NEG	NEG		POS	POS
64	sputum	acineto	POS	icu	male	R	R	R	NEG	NEG	NEG	NEG	NEG		POS	NEG
65	sputum	acineto	POS	icu	male	R	R	R	POS	NEG	NEG	NEG	NEG		NEG	NEG
66	drain	acineto	POS	department	male	R	R	R	NEG	NEG	NEG	NEG	NEG		POS	NEG
68	drain	acineto		icu	male	S	R	S	NEG	NEG	NEG	NEG	NEG		NEG	NEG
69	wound	acineto	POS	department	male	R	R	R	NEG	NEG	NEG	NEG	NEG		POS	NEG
71	sputum	acineto	POS	icu	female	R	R	R	NEG	NEG	NEG	NEG	NEG		NEG	NEG
72	sputum	acineto	POS	icu	female	R	R	R	NEG	NEG	NEG	NEG	NEG		POS	POS
73	wound	acineto	POS	icu	male	R	R	R	NEG	NEG	NEG	NEG	NEG		POS	NEG
74	wound	acineto		department	female	S	R	S	NEG	NEG	NEG	NEG	NEG		NEG	NEG
75	wound	acineto	POS	icu	male	R	R	R	POS	NEG	NEG	NEG	NEG		NEG	NEG
76	urine	acineto	NEG	icu	male	R	R	R	NEG	NEG	NEG	POS	NEG		NEG	NEG
78	bed sore culture	acineto	POS	icu	male	R	R	R	NEG	NEG	NEG	NEG	NEG		NEG	NEG
81	sputum	acineto		icu	male	S	R	R	NEG	NEG	NEG	NEG	NEG		NEG	NEG
82	sputum	acineto	POS	icu	male	R	R	R	NEG	NEG	NEG	NEG	NEG		NEG	NEG
83	sputum	acineto	POS	icu	male	R	R	R	NEG	NEG	NEG	NEG	NEG		POS	POS
85	drain	acineto	POS	icu	male	R	R	R	NEG	NEG	NEG	NEG	NEG		NEG	NEG
86	urine	acineto		department	female	S	S	S	NEG	NEG	NEG	NEG	NEG		NEG	NEG
87	sputum	acineto	POS	icu	female	R	R	R	NEG	NEG	NEG	NEG	NEG		NEG	NEG
88	sputum	acineto	POS	department	male	R	R	R	NEG	NEG	NEG	NEG	NEG		POS	POS
89	wound	acineto		icu	female	S	R	R	NEG	NEG	NEG	POS	NEG		POS	POS
90	urine	acineto		department	male	S	R	R	NEG	NEG	NEG	POS	NEG		POS	POS
91	sputum	acineto	POS	icu	male	R	R	R	NEG	NEG	NEG	NEG	NEG		NEG	NEG
92	sputum	acineto	POS	icu	male	R	R	R	NEG	NEG	NEG	POS	NEG		POS	POS
93	sputum	acineto	POS	icu	male	R	R	R	NEG	NEG	NEG	NEG	NEG		NEG	NEG
94	wound	acineto	POS	icu	male	R	R	R	NEG	NEG	NEG	NEG	NEG		NEG	NEG

## Sheet: Sheet3
cases	sample type	organism	location	sex	IPM	AK	GM	qnrA	qnrB	qnrC	qnrD	qnrS	aac(6᾽)-Ib (total DNA)	aac(6`)-Ib (plasmid)
1	wound	acineto	icu	female	R	R	R	NEG	NEG	NEG	NEG	NEG	POS	POS
2	sputum	acineto	icu	female	R	R	R	NEG	NEG	NEG	NEG	NEG	POS	POS
3	wound	acineto	department	male	R	R	R	NEG	NEG	NEG	NEG	NEG	POS	NEG
4	sputum	acineto	icu	female	R	R	S	NEG	NEG	NEG	NEG	NEG	NEG	NEG
5	wound	pseudomonas	department	male	S	R	R	POS	NEG	NEG	NEG	NEG	POS	POS
6	urine	pseudomonas	icu	male	R	R	R	NEG	NEG	NEG	NEG	NEG	NEG	NEG
7	wound	pseudomonas	department	male	R	S	R	NEG	NEG	NEG	NEG	POS	NEG	NEG
8	wound	pseudomonas	department	female	R	R	R	NEG	NEG	NEG	NEG	NEG	NEG	NEG
9	wound	pseudomonas	icu	female	S	R	R	NEG	NEG	NEG	NEG	NEG	POS	POS
10	wound	acineto	icu	female	R	R	R	NEG	NEG	NEG	NEG	NEG	NEG	NEG
11	sputum	acineto	icu	male	S	R	R	NEG	NEG	NEG	NEG	NEG	POS	POS
12	blood	pseudomonas	department	female	R	R	R	NEG	NEG	NEG	NEG	NEG	POS	POS
13	wound	pseudomonas	department	female	R	R	R	NEG	NEG	NEG	NEG	NEG	NEG	NEG
14	wound	pseudomonas	department	female	S	R	R	NEG	NEG	NEG	NEG	NEG	POS	NEG
15	wound	pseudomonas	department	male	R	R	R	POS	NEG	NEG	NEG	NEG	POS	NEG
16	wound	pseudomonas	icu	female	R	R	R	NEG	NEG	NEG	NEG	NEG	NEG	NEG
17	wound	pseudomonas	department	female	R	S	S	NEG	NEG	NEG	NEG	NEG	NEG	NEG
18	urine	pseudomonas	icu	male	R	S	R	NEG	NEG	NEG	NEG	NEG	NEG	NEG
19	sputum	pseudomonas	icu	male	S	S	R	POS	NEG	NEG	NEG	NEG	NEG	NEG
20	wound	acineto	icu	female	R	R	R	NEG	NEG	NEG	NEG	NEG	NEG	NEG
21	urine	pseudomonas	op	male	S	R	R	NEG	NEG	NEG	NEG	POS	NEG	NEG
22	wound	pseudomonas	department	male	R	R	R	NEG	NEG	NEG	NEG	NEG	POS	POS
23	sputum	pseudomonas	icu	male	R	R	R	NEG	NEG	NEG	NEG	NEG	POS	POS
24	wound	acineto	department	female	R	R	R	NEG	NEG	NEG	NEG	NEG	NEG	POS
25	wound	acineto	department	female	R	R	R	NEG	NEG	NEG	NEG	NEG	NEG	NEG
26	sputum	pseudomonas	department	male	R	R	R	NEG	NEG	NEG	NEG	NEG	NEG	NEG
27	wound	acineto	icu	female	R	S	R	NEG	NEG	NEG	NEG	NEG	NEG	NEG
28	drain	pseudomonas	department	male	S	R	R	NEG	NEG	NEG	NEG	NEG	POS	NEG
29	wound	pseudomonas	department	female	R	R	R	NEG	NEG	NEG	NEG	NEG	POS	POS
30	ear discharge	pseudomonas	department	female	R	R	R	NEG	NEG	NEG	NEG	NEG	NEG	NEG
31	wound	acineto	department	female	R	R	R	POS	NEG	NEG	NEG	NEG	POS	NEG
32	blood	acineto	icu	male	R	R	R	NEG	NEG	NEG	NEG	NEG	NEG	NEG
33	sputum	pseudomonas	icu	male	R	R	S	NEG	NEG	NEG	NEG	NEG	NEG	NEG
34	blood	pseudomonas	icu	female	R	R	R	NEG	NEG	NEG	NEG	NEG	POS	POS
35	wound	pseudomonas	department	male	R	R	R	NEG	NEG	NEG	NEG	NEG	POS	POS
36	blood	acineto	icu	female	R	R	R	NEG	NEG	NEG	NEG	NEG	POS	POS
37	urine	pseudomonas	icu	male	R	R	R	NEG	NEG	NEG	NEG	NEG	NEG	NEG
38	wound	acineto	icu	male	R	R	R	NEG	NEG	NEG	NEG	NEG	POS	NEG
39	wound	acineto	icu	female	R	R	R	NEG	NEG	NEG	NEG	NEG	NEG	NEG
40	wound	acineto	icu	male	R	S	R	NEG	NEG	NEG	POS	NEG	NEG	POS
41	wound	acineto	department	female	S	R	R	NEG	NEG	NEG	NEG	NEG	POS	POS
42	sputum	acineto	icu	female	R	R	R	NEG	NEG	NEG	NEG	NEG	POS	POS
43	blood	acineto	icu	male	R	R	R	POS	NEG	NEG	NEG	NEG	NEG	NEG
44	CVL	pseudomonas	icu	female	R	R	R	NEG	NEG	NEG	NEG	NEG	POS	POS
45	blood	acineto	department	male	S	S	S	NEG	NEG	NEG	NEG	NEG	NEG	NEG
46	blood	acineto	icu	male	S	S	S	NEG	NEG	NEG	NEG	NEG	NEG	NEG
47	blood	acineto	icu	female	R	R	S	POS	NEG	NEG	NEG	NEG	NEG	NEG
48	sputum	acineto	icu	female	R	R	R	NEG	NEG	NEG	NEG	NEG	POS	NEG
49	blood	acineto	department	female	R	R	R	NEG	NEG	NEG	NEG	NEG	POS	POS
50	wound	acineto	icu	female	R	R	R	NEG	NEG	NEG	NEG	NEG	POS	POS
51	sputum	acineto	icu	female	R	R	R	NEG	NEG	NEG	NEG	NEG	POS	POS
52	wound	acineto	icu	female	R	R	R	NEG	NEG	NEG	NEG	NEG	NEG	NEG
53	drain	acineto	icu	male	R	R	R	NEG	NEG	NEG	NEG	NEG	NEG	NEG
54	sputum	pseudomonas	icu	male	R	R	R	NEG	NEG	NEG	NEG	NEG	NEG	NEG
55	wound	acineto	department	female	R	R	R	NEG	NEG	NEG	NEG	NEG	POS	POS
56	ear discharge	pseudomonas	op	female	S	S	R	NEG	NEG	NEG	NEG	NEG	NEG	NEG
57	blood	pseudomonas	icu	female	R	R	R	NEG	NEG	NEG	NEG	NEG	POS	NEG
58	sputum	acineto	department	male	R	R	R	NEG	NEG	NEG	NEG	NEG	POS	POS
59	wound	pseudomonas	icu	female	R	R	R	NEG	NEG	NEG	NEG	NEG	NEG	NEG
60	drain	pseudomonas	department	male	S	S	R	NEG	NEG	NEG	NEG	POS	NEG	NEG
61	wound	acineto	department	male	R	R	R	NEG	NEG	NEG	NEG	NEG	POS	NEG
62	wound	acineto	department	female	S	R	R	NEG	NEG	NEG	NEG	NEG	POS	NEG
63	sputum	acineto	icu	male	R	R	R	POS	NEG	NEG	NEG	NEG	POS	POS
64	sputum	acineto	icu	male	R	R	R	NEG	NEG	NEG	NEG	NEG	POS	NEG
65	sputum	acineto	icu	male	R	R	R	POS	NEG	NEG	NEG	NEG	NEG	NEG
66	drain	acineto	department	male	R	R	R	NEG	NEG	NEG	NEG	NEG	POS	NEG
67	sputum	pseudomonas	icu	male	R	R	R	NEG	NEG	NEG	NEG	NEG	NEG	NEG
68	drain	acineto	icu	male	S	R	S	NEG	NEG	NEG	NEG	NEG	NEG	NEG
69	wound	acineto	department	male	R	R	R	NEG	NEG	NEG	NEG	NEG	POS	NEG
70	sputum	pseudomonas	department	male	S	S	R	NEG	NEG	NEG	NEG	POS	NEG	NEG
71	sputum	acineto	icu	female	R	R	R	NEG	NEG	NEG	NEG	NEG	NEG	NEG
72	sputum	acineto	icu	female	R	R	R	NEG	NEG	NEG	NEG	NEG	POS	POS
73	wound	acineto	icu	male	R	R	R	NEG	NEG	NEG	NEG	NEG	POS	NEG
74	wound	acineto	department	female	S	R	S	NEG	NEG	NEG	NEG	NEG	NEG	NEG
75	wound	acineto	icu	male	R	R	R	POS	NEG	NEG	NEG	NEG	NEG	NEG
76	urine	acineto	icu	male	R	R	R	NEG	NEG	NEG	POS	NEG	NEG	NEG
77	wound	pseudomonas	department	male	R	R	R	NEG	NEG	NEG	NEG	NEG	NEG	NEG
78	bed sore culture	acineto	icu	male	R	R	R	NEG	NEG	NEG	NEG	NEG	NEG	NEG
79	wound	pseudomonas	department	male	S	R	R	NEG	NEG	NEG	NEG	NEG	POS	POS
80	sputum	pseudomonas	department	male	R	R	R	NEG	NEG	NEG	NEG	NEG	NEG	NEG
81	sputum	acineto	icu	male	S	R	R	NEG	NEG	NEG	NEG	NEG	NEG	NEG
82	sputum	acineto	icu	male	R	R	R	NEG	NEG	NEG	NEG	NEG	NEG	NEG
83	sputum	acineto	icu	male	R	R	R	NEG	NEG	NEG	NEG	NEG	POS	POS
84	wound	pseudomonas	icu	female	S	S	S	NEG	NEG	NEG	NEG	NEG	NEG	NEG
85	drain	acineto	icu	male	R	R	R	NEG	NEG	NEG	NEG	NEG	NEG	NEG
86	urine	acineto	department	female	S	S	S	NEG	NEG	NEG	NEG	NEG	NEG	NEG
87	sputum	acineto	icu	female	R	R	R	NEG	NEG	NEG	NEG	NEG	NEG	NEG
88	sputum	acineto	department	male	R	R	R	NEG	NEG	NEG	NEG	NEG	POS	POS
89	wound	acineto	icu	female	S	R	R	NEG	NEG	NEG	POS	NEG	POS	POS
90	urine	acineto	department	male	S	R	R	NEG	NEG	NEG	POS	NEG	POS	POS
91	sputum	acineto	icu	male	R	R	R	NEG	NEG	NEG	NEG	NEG	NEG	NEG
92	sputum	acineto	icu	male	R	R	R	NEG	NEG	NEG	POS	NEG	POS	POS
93	sputum	acineto	icu	male	R	R	R	NEG	NEG	NEG	NEG	NEG	NEG	NEG
94	wound	acineto	icu	male	R	R	R	NEG	NEG	NEG	NEG	NEG	NEG	NEG
95	wound	pseudomonas	department	female	R	R	R	NEG	NEG	NEG	NEG	NEG	NEG	NEG
96	wound	pseudomonas	icu	female	R	R	R	NEG	NEG	NEG	NEG	NEG	POS	NEG
97	wound	pseudomonas	department	female	R	R	R	NEG	NEG	NEG	NEG	NEG	POS	POS
98	blood	pseudomonas	department	female	R	R	R	NEG	NEG	NEG	NEG	NEG	POS	POS
99	wound	pseudomonas	op	male	S	R	R	NEG	NEG	NEG	NEG	NEG	POS	NEG
100	wound	pseudomonas	department	female	R	R	R	NEG	NEG	NEG	NEG	NEG	NEG	NEG
