# Supplementary material for: Molecular characterization of carbapenem-resistant Acinetobacter baumannii clinical isolates from Egyptian patients
Source: PLoS One. 2021 Jun 24;16(6):e0251508. doi: 10.1371/journal.pone.0251508 (PMC8224909; doi:10.1371/journal.pone.0251508)
Supplement: S3 File — (XLS) [file pone.0251508.s003.xls]

## Sheet: Sheet1
Isolates R	oxa-23	oxa-24/40	oxa-51	oxa-58	VIM	KPC	IMP	GES	PER	VEB	GIM	SPM	SIM-1	NDM-1	IS upstream oxa23
1	1	0	1	0	0	0	0	0	0	0	0	0	0	0	0
2	1	0	1	0	0	0	0	0	0	0	0	0	0	0	0
3	1	0	1	0	0	0	0	0	0	0	0	0	0	0	0
4	1	0	1	0	0	0	0	0	0	0	0	0	0	0	0
5	1	0	1	0	0	0	0	0	0	0	0	0	0	0	0
6	1	0	1	0	0	0	0	0	0	0	0	0	0	0	0
7	1	0	1	0	0	0	0	0	0	0	0	0	0	0	0
8	0	0	1	0	0	0	0	0	0	0	0	0	0	0	0
9	1	0	1	0	0	0	0	0	0	0	0	0	0	0	0
10	1	0	1	0	0	0	0	0	0	0	0	0	0	0	0	0
11	1	0	1	0	0	0	0	0	0	0	0	0	0	0	0
12	1	0	1	0	0	0	0	0	0	0	0	0	0	0	0
13	0	0	1	0	0	0	0	0	0	0	0	0	0	0	0
14	0	0	1	0	0	0	0	0	0	0	0	0	0	0	0
15	0	0	1	0	0	0	0	0	0	0	0	0	0	0	0
16	0	0	1	0	0	0	0	0	0	0	0	0	0	0	0
17	1	0	1	0	0	0	0	0	0	0	0	0	0	0	0
18	1	0	1	0	0	0	0	0	0	0	0	0	0	0	0
19	1	0	1	0	0	0	0	0	0	0	0	0	0	0	0
20	1	0	1	0	0	0	0	0	0	0	0	0	0	0	0
21	1	0	1	0	0	0	0	0	0	0	0	0	0	0	0
22	1	0	1	0	0	0	0	0	0	0	0	0	0	0	0
23	1	0	1	0	0	0	0	0	0	0	0	0	0	0	0
24	1	0	1	0	0	0	0	0	0	0	0	0	0	0	0
25	1	0	1	0	0	0	0	0	0	0	0	0	0	0	0
26	1	0	1	0	0	0	0	0	0	0	0	0	0	0	0
27	1	0	1	0	0	0	0	0	0	0	0	0	0	0	0
28	1	0	1	0	0	0	0	0	0	0	0	0	0	0	0
29	1	0	1	0	0	0	0	0	0	0	0	0	0	0	0
30	1	0	1	0	0	0	0	0	0	0	0	0	0	0	0
31	1	0	1	0	0	0	0	0	0	0	0	0	0	0	0
32	1	0	1	0	0	0	0	0	0	0	0	0	0	0	0
33	1	0	1	0	0	0	0	0	0	0	0	0	0	0	0
34	1	0	1	0	0	0	0	0	0	0	0	0	0	0	0
35	1	0	1	0	0	0	0	0	0	0	0	0	0	0	0
36	1	0	1	0	0	0	0	0	0	0	0	0	0	0	0
37	1	0	1	0	0	0	0	0	0	0	0	0	0	0	0
38	1	0	1	0	0	0	0	0	0	0	0	0	0	0	0
39	1	0	1	0	0	0	0	0	0	0	0	0	0	1	0
40	1	0	1	0	0	0	0	0	0	0	0	0	0	0	0
41	1	0	1	0	0	0	0	0	0	0	0	0	0	0	0
42	1	0	1	0	0	0	0	0	0	0	0	0	0	1	0
43	1	0	1	0	0	1	0	0	0	0	0	0	0	0	0
44	1	0	1	0	0	1	0	0	0	0	0	0	0	0	0
45	1	0	1	0	0	0	0	0	0	0	0	0	0	0	0
46	1	0	1	0	0	1	0	0	0	0	0	0	0	0	0
47	1	0	1	0	0	1	0	0	0	0	0	0	0	0	0
48	1	0	1	0	0	1	0	0	0	0	0	0	0	0	0
49	1	0	1	0	0	1	0	0	0	0	0	0	0	1	0
50	1	0	1	0	0	1	0	0	0	0	0	0	0	1	0
51	1	0	1	0	0	1	0	0	0	0	0	0	0	1	0
52	1	0	1	0	0	1	0	0	0	0	0	0	0	1	0
53	1	0	1	0	0	1	0	0	0	0	0	0	0	1	0
54	1	0	1	0	0	1	0	0	0	0	0	0	0	1	0
55	1	0	1	0	0	0	0	0	0	0	0	0	0	1	0
56	1	0	1	0	1	0	0	0	0	0	0	0	0	1	0
57	1	0	1	0	0	0	0	0	0	0	0	0	0	0	0
58	1	0	1	0	0	0	0	0	0	0	0	0	0	0	0
59	1	0	1	0	0	0	0	0	0	0	0	0	0	0	0
60	1	0	1	0	0	0	0	0	0	0	0	0	0	0	0
61	1	0	1	0	0	0	0	0	0	0	0	0	0	0	0
62	1	0	1	0	0	0	0	0	0	0	0	0	0	0	0
63	1	0	1	0	0	0	0	0	0	0	0	0	0	0	0
64	1	0	1	0	0	0	0	0	0	0	0	0	0	0	0
65	1	0	1	0	0	0	0	0	0	0	0	0	0	0	0
66	1	0	1	0	0	0	0	0	0	0	0	0	0	0	0
30M	0	0	1	0	0	0	0	0	0	0	0	0	0	0	0
32M	0	0	1	0	0	0	0	0	0	0	0	0	0	1	0
34M	0	0	1	0	0	0	0	0	0	0	0	0	0	0	0
35M	0	0	1	0	0	0	0	0	0	0	0	1	0	0	0
39M	0	0	1	0	0	0	0	0	0	0	0	0	0	0	0
41M	0	0	1	0	0	0	0	0	0	0	0	0	0	1	0
42M	1	0	1	0	0	0	0	0	0	0	0	0	0	0	0
43M	0	0	1	0	0	0	0	0	0	0	0	0	0	0	0
46M	0	0	1	0	0	0	0	0	0	0	0	0	0	0	0
51M	0	0	1	0	0	0	0	0	0	0	0	1	0	0	0
52M	0	0	1	0	0	0	0	0	0	0	0	0	0	0	0
53M	0	0	1	0	0	0	0	0	0	0	0	1	0	0	0
55M	0	0	1	0	0	0	0	0	0	0	0	1	0	0	0
56M	1	0	1	0	0	0	0	0	0	0	0	1	0	1	0
77M	0	0	1	0	0	0	0	0	0	0	0	0	0	0	0
85M	1	0	1	0	0	0	0	0	0	0	0	0	0	0	0
86M	0	0	1	0	0	0	0	0	0	0	0	0	0	0	0
89M	0	0	1	0	0	0	0	0	0	0	0	0	0	0	0
90M	0	0	1	0	0	0	0	0	0	0	0	0	0	0	0
91M	0	0	1	0	0	0	0	0	0	0	0	0	0	0	0
92M	0	0	1	0	0	0	0	0	0	0	0	0	0	1	0
94M	0	0	1	0	0	0	0	0	0	0	0	1	0	0	0
97M	0	0	1	0	0	0	0	0	0	0	0	0	0	0	0
101M	0	0	1	0	0	0	0	0	0	0	0	0	0	0	0
118M	0	0	1	0	0	0	0	0	0	0	0	0	0	0	0
119M	0	0	1	0	0	0	0	0	0	0	0	0	0	1	0
120M	0	0	1	0	0	1	0	0	0	0	0	0	0	0	0
121M	0	0	1	0	0	1	0	0	0	0	0	0	0	0	0
140M	0	0	1	0	0	1	0	0	0	0	0	0	0	0	0
185M	0	0	1	0	0	0	0	0	0	0	0	0	0	0	0
195M	0	0	1	0	0	0	0	0	0	0	0	0	0	0	0
196M	0	0	1	0	0	0	0	0	0	0	0	0	0	0	0
199M	0	0	1	0	0	0	0	0	0	0	0	0	0	1	0
205M	1	0	1	0	0	0	0	0	0	0	0	0	0	1	0
206M	1	0	1	0	0	0	0	0	0	0	0	0	0	0	0
208M	0	0	1	0	0	0	0	0	0	0	0	0	0	0	0
